# Supplementary material for: Early Liver Function Parameters Predict Independent Walking Ability After Living Donor Liver Transplantation
Source: Medicina (Kaunas). 2025 Aug 25;61(9):1524. doi: 10.3390/medicina61091524 (PMC12471885; doi:10.3390/medicina61091524)
Supplement: Supplementary file 1 [file medicina-61-01524-s001.zip]

Archive with 1 entries (1 files):
- medicina-3719305-supplementary.xlsx
