# Supplementary material for: Early Liver Function Parameters Predict Independent Walking Ability After Living Donor Liver Transplantation
Source: Medicina (Kaunas). 2025 Aug 25;61(9):1524. doi: 10.3390/medicina61091524 (PMC12471885; doi:10.3390/medicina61091524)
Supplement: Supplementary file 1 [file medicina-61-01524-s001.zip › medicina-3719305-supplementary.xlsx]

## Sheet: Sheet1
		Table S1. Relationships between liver function markers, patient characteristics, and FIM scores
Correlation coefficient
			Physical therapy before LDLT (present or absent)	Sex	Duration of ICU stay	Age	Time from LDLT to start of physiotherapy	Duration of physiotherapy	Change in the Functional Independence Measure (FIM) score between the start and end of physiotherapy	Mobility FIM score at the start of physiotherapy	Mobility FIM score at the finish of physiotherapy	Alb at the start of physiotherapy	Cre at the start of physiotherapy	T-Bil at the start of physiotherapy	PT/INR at the start of physiotherapy	History of diabetes	Na at the start of physiotherapy	BMI	CRP at the start of physiotherapy	CAR at the start of physiotherapy	PLT at the start of physiotherapy	AST at the start of physiotherapy	ALT at the start of physiotherapy	MELD	Presence or absence of rejection	Postoperative complications	Underlying disease	GRWR
Spearman	Physical therapy before LDLT (present or absent)	Correlation coefficient significance	1	0.0937218	-0.121213	-0.0791436	.259*	0.022842	0.0710229	-0.00882936	0.121803	0.120394	0.0368986	0.0940172	0.192444	0.193649	-0.147192	-0.0474337	0.114191	0.116858	0.115953	-0.150263	-0.0562238	0.00264037	.365**	-0.121059	-.254*	0.153765
		Establishment (two-sided)		0.465019	0.34398	0.537517	0.0404284	0.858962	0.580169	0.945245	0.341619	0.347276	0.774031	0.463607	0.130775	0.128336	0.249654	0.712007	0.372859	0.361721	0.365477	0.239804	0.661624	0.983614	0.00325495	0.344601	0.0446342	0.228899
		N	63	63	63	63	63	63	63	63	63	63	63	63	63	63	63	63	63	63	63	63	63	63	63	63	63	63
	Sex	Correlation coefficient significance	0.0937218	1	0.01826	0.197039	0.130684	-0.00088672	-0.183086	0.149269	-0.0828211	0.0446746	-0.133895	0.0319265	-0.0984483	-0.120994	-0.175251	-0.0177316	0.0656062	0.0629639	0.202148	-0.0736136	-0.132115	-0.0257613	0.157949	0.131427	0.0209209	-0.0549839
		Establishment (two-sided)	0.465019		0.887045	0.121659	0.307308	0.994497	0.150926	0.242962	0.518721	0.72809	0.295471	0.803827	0.442707	0.344859	0.1695	0.890293	0.609452	0.623964	0.112101	0.566395	0.301996	0.841158	0.216326	0.304543	0.870718	0.668647
		N	63	63	63	63	63	63	63	63	63	63	63	63	63	63	63	63	63	63	63	63	63	63	63	63	63	63
	Duration of ICU stay	Correlation coefficient significance	-0.121213	0.01826	1	-0.0124852	0.162993	0.181698	0.031737	-.259*	-.332**	0.115098	-0.00321414	.266*	-.287*	-0.0899209	.251*	.343**	0.103651	0.0913657	-0.243961	0.0453168	-0.212778	.462**	-0.0552343	0.0757529	.474**	.254*
		Establishment (two-sided)	0.34398	0.887045		0.922633	0.201826	0.1541	0.804968	0.0402503	0.00794893	0.369047	0.980054	0.0348609	0.0224812	0.483394	0.0474471	0.00586732	0.418854	0.476364	0.0540009	0.724336	0.0940738	0.000136774	0.667226	0.555138	8.67855e-05	0.0441555
		N	63	63	63	63	63	63	63	63	63	63	63	63	63	63	63	63	63	63	63	63	63	63	63	63	63	63
	Age	Correlation coefficient significance	-0.0791436	0.197039	-0.0124852	1	-0.0267239	-0.127015	0.0335835	-0.0542595	-0.0686284	-0.0302373	0.140643	-.288*	-.368**	-0.160703	-0.211558	0.169098	0.00951638	0.027295	0.0916115	-0.211652	-0.176314	-0.0496623	-.313*	0.194626	0.0151835	-0.148269
		Establishment (two-sided)	0.537517	0.121659	0.922633		0.835304	0.321206	0.793864	0.672763	0.593034	0.814016	0.271578	0.0221692	0.0030059	0.208321	0.09602	0.185218	0.940992	0.831835	0.475174	0.0958683	0.166884	0.699106	0.0123724	0.126384	0.905981	0.246168
		N	63	63	63	63	63	63	63	63	63	63	63	63	63	63	63	63	63	63	63	63	63	63	63	63	63	63
	Time from LDLT to the start of physiotherapy	Correlation coefficient significance	.259*	0.130684	0.162993	-0.0267239	1	-0.0390006	-.419**	.332**	-0.180801	0.193557	-0.121841	-0.0660336	-0.179468	0.0309548	-0.0474477	0.07427	-.325**	-.336**	.421**	-.256*	-.409**	0.1408	0.160097	-.265*	0.0223651	-0.0333114
		Establishment (two-sided)	0.0404284	0.307308	0.201826	0.835304		0.761529	0.000637459	0.00776827	0.156179	0.128521	0.34147	0.607118	0.159306	0.809684	0.711926	0.56293	0.0092391	0.00718316	0.000588125	0.0425794	0.000881439	0.271035	0.210064	0.0356833	0.861878	0.795498
		N	63	63	63	63	63	63	63	63	63	63	63	63	63	63	63	63	63	63	63	63	63	63	63	63	63	63
	Duration of physiotherapy	Correlation coefficient significance	0.022842	-0.00088672	0.181698	-0.127015	-0.0390006	1	0.199316	-.253*	-0.134814	-0.0272688	-0.120351	0.235813	-0.0492729	-0.0838039	-0.145362	-0.0210917	0.237203	0.216832	-0.247731	-0.0739624	-0.237448	0.245466	0.0898231	0.205827	0.142768	0.150878
		Establishment (two-sided)	0.858962	0.994497	0.1541	0.321206	0.761529		0.117325	0.0456357	0.292139	0.831994	0.347451	0.0628068	0.701354	0.513754	0.255656	0.869671	0.0612268	0.0878293	0.0502816	0.564552	0.0609523	0.0524904	0.483872	0.105583	0.264325	0.237861
		N	63	63	63	63	63	63	63	63	63	63	63	63	63	63	63	63	63	63	63	63	63	63	63	63	63	63
	Change in the FIM score between the start and end of physiotherapy	Correlation coefficient significance	0.0710229	-0.183086	0.031737	0.0335835	-.419**	0.199316	1	-.724**	.467**	0.0740391	.305*	.308*	.272*	-0.0462581	0.185054	0.0300711	.370**	.374**	-.268*	0.17114	0.128941	0.0347423	-0.104943	0.166491	0.111128	0.132821
		Establishment (two-sided)	0.580169	0.150926	0.804968	0.793864	0.000637459	0.117325		2.09463e-11	0.000112538	0.564148	0.0152315	0.0140713	0.0313102	0.718845	0.146507	0.81502	0.00287044	0.00254344	0.0335408	0.179889	0.313861	0.786916	0.413048	0.192185	0.3859	0.299397
		N	63	63	63	63	63	63	63	63	63	63	63	63	63	63	63	63	63	63	63	63	63	63	63	63	63	63
	Mobility FIM score at the start of physiotherapy	Correlation coefficient significance	-0.00882936	0.149269	-.259*	-0.0542595	.332**	-.253*	-.724**	1	0.234824	-0.00965081	-0.17365	-0.146763	-0.125865	-0.106387	-0.161593	-0.0114009	-.277*	-.285*	0.242881	-0.102179	-0.0374189	-0.0592318	0.137917	-0.129836	-0.0986445	-0.16604
		Establishment (two-sided)	0.945245	0.242962	0.0402503	0.672763	0.00776827	0.0456357	2.09463e-11		0.0639493	0.94016	0.173493	0.251053	0.325638	0.406611	0.205779	0.929334	0.027833	0.0237791	0.0551067	0.425529	0.770931	0.644706	0.28107	0.310484	0.441795	0.19341
		N	63	63	63	63	63	63	63	63	63	63	63	63	63	63	63	63	63	63	63	63	63	63	63	63	63	63
	Mobility FIM score at the finish of physiotherapy	Correlation coefficient significance	0.121803	-0.0828211	-.332**	-0.0686284	-0.180801	-0.134814	.467**	0.234824	1	0.137044	0.167054	0.237702	0.244031	-0.159638	0.071616	0.0223019	0.194198	0.188381	-0.0491606	0.175292	0.235571	-0.114537	0.0637233	0.0524076	0.00520891	-0.0182778
		Establishment (two-sided)	0.341619	0.518721	0.00794893	0.593034	0.156179	0.292139	0.000112538	0.0639493		0.284154	0.190665	0.0606687	0.0539301	0.211391	0.577002	0.862264	0.127236	0.139258	0.702003	0.169397	0.0630846	0.371402	0.619778	0.68333	0.967681	0.886936
		N	63	63	63	63	63	63	63	63	63	63	63	63	63	63	63	63	63	63	63	63	63	63	63	63	63	63
	Alb at the start of physiotherapy	Correlation coefficient significance	0.120394	0.0446746	0.115098	-0.0302373	0.193557	-0.0272688	0.0740391	-0.00965081	0.137044	1	0.113394	-0.0128015	0.0259076	-0.243554	0.0752629	0.0705322	0.0554477	-0.0279372	0.134392	0.063649	-0.0508815	0.178185	-0.148335	0.127087	0.0872145	0.107166
		Establishment (two-sided)	0.347276	0.72809	0.369047	0.814016	0.128521	0.831994	0.564148	0.94016	0.284154		0.376225	0.920679	0.840267	0.0544153	0.557707	0.582796	0.666016	0.827938	0.293664	0.620187	0.692083	0.162356	0.245957	0.320926	0.496708	0.403166
		N	63	63	63	63	63	63	63	63	63	63	63	63	63	63	63	63	63	63	63	63	63	63	63	63	63	63
	Cre at the start of physiotherapy	Correlation coefficient significance	0.0368986	-0.133895	-0.00321414	0.140643	-0.121841	-0.120351	.305*	-0.17365	0.167054	0.113394	1	0.0013569	0.0816251	-0.0811575	-0.225799	0.1326	0.203364	0.188699	-0.0827251	0.0599962	0.0500156	0.103115	-0.222063	0.0271517	-0.0169537	-.259*
		Establishment (two-sided)	0.774031	0.295471	0.980054	0.271578	0.34147	0.347451	0.0152315	0.173493	0.190665	0.376225		0.991579	0.524798	0.527183	0.0751747	0.300207	0.109914	0.138581	0.519207	0.640436	0.697068	0.421275	0.0802591	0.832705	0.895078	0.0406562
		N	63	63	63	63	63	63	63	63	63	63	63	63	63	63	63	63	63	63	63	63	63	63	63	63	63	63
	T-Bil at the start of physiotherapy	Correlation coefficient significance	0.0940172	0.0319265	.266*	-.288*	-0.0660336	0.235813	.308*	-0.146763	0.237702	-0.0128015	0.0013569	1	0.179284	-0.0247037	0.149286	0.0655173	.441**	.444**	-.387**	0.00478021	-0.196801	.339**	-0.0436703	-0.15943	.291*	0.0208846
		Establishment (two-sided)	0.463607	0.803827	0.0348609	0.0221692	0.607118	0.0628068	0.0140713	0.251053	0.0606687	0.920679	0.991579		0.15974	0.8476	0.242908	0.609938	0.000297254	0.000270147	0.00170365	0.97034	0.122118	0.00650691	0.733974	0.211996	0.0207091	0.87094
		N	63	63	63	63	63	63	63	63	63	63	63	63	63	63	63	63	63	63	63	63	63	63	63	63	63	63
	PT/INR at the start of physiotherapy	Correlation coefficient significance	0.192444	-0.0984483	-.287*	-.368**	-0.179468	-0.0492729	.272*	-0.125865	0.244031	0.0259076	0.0816251	0.179284	1	0.0361763	0.0628903	-.271*	0.0643213	0.0814417	-0.0949556	0.0805376	0.0730712	-0.0848162	0.0449218	-0.154187	-0.0830031	-0.178717
		Establishment (two-sided)	0.130775	0.442707	0.0224812	0.0030059	0.159306	0.701354	0.0313102	0.325638	0.0539301	0.840267	0.524798	0.15974		0.77834	0.62437	0.0316818	0.616491	0.525732	0.459136	0.530353	0.569267	0.508664	0.726645	0.227608	0.5178	0.161086
		N	63	63	63	63	63	63	63	63	63	63	63	63	63	63	63	63	63	63	63	63	63	63	63	63	63	63
	History of diabetes	Correlation coefficient significance	0.193649	-0.120994	-0.0899209	-0.160703	0.0309548	-0.0838039	-0.0462581	-0.106387	-0.159638	-0.243554	-0.0811575	-0.0247037	0.0361763	1	0.108856	-0.105841	-0.116424	-0.076755	0.00970245	0.142056	0.153486	-0.184702	0.104757	-0.165479	0.0187317	-0.0820505
		Establishment (two-sided)	0.128336	0.344859	0.483394	0.208321	0.809684	0.513754	0.718845	0.406611	0.211391	0.0544153	0.527183	0.8476	0.77834		0.395745	0.409038	0.363521	0.549902	0.93984	0.26674	0.229753	0.147291	0.413882	0.194939	0.884147	0.522632
		N	63	63	63	63	63	63	63	63	63	63	63	63	63	63	63	63	63	63	63	63	63	63	63	63	63	63
	Na at the start of physiotherapy	Correlation coefficient significance	-0.147192	-0.175251	.251*	-0.211558	-0.0474477	-0.145362	0.185054	-0.161593	0.071616	0.0752629	-0.225799	0.149286	0.0628903	0.108856	1	0.0639501	-0.0254834	-0.0152027	0.0127062	0.151489	0.140633	-0.0405088	-0.180229	0.107202	0.0895198	0.218059
		Establishment (two-sided)	0.249654	0.1695	0.0474471	0.09602	0.711926	0.255656	0.146507	0.205779	0.577002	0.557707	0.0751747	0.242908	0.62437	0.395745		0.618531	0.84285	0.905863	0.921268	0.235944	0.27161	0.752595	0.157513	0.403007	0.485355	0.086005
		N	63	63	63	63	63	63	63	63	63	63	63	63	63	63	63	63	63	63	63	63	63	63	63	63	63	63
	BMI	Correlation coefficient significance	-0.0474337	-0.0177316	.343**	0.169098	0.07427	-0.0210917	0.0300711	-0.0114009	0.0223019	0.0705322	0.1326	0.0655173	-.271*	-0.105841	0.0639501	1	0.131438	0.132639	-0.0610949	0.12737	0.082286	0.0423678	-0.0361731	-0.0709337	0.17754	0.119171
		Establishment (two-sided)	0.712007	0.890293	0.00586732	0.185218	0.56293	0.869671	0.81502	0.929334	0.862264	0.582796	0.300207	0.609938	0.0316818	0.409038	0.618531		0.304502	0.300066	0.634317	0.319843	0.521435	0.741628	0.778359	0.580646	0.163907	0.352231
		N	63	63	63	63	63	63	63	63	63	63	63	63	63	63	63	63	63	63	63	63	63	63	63	63	63	63
	CRP at the start of physiotherapy	Correlation coefficient significance	0.114191	0.0656062	0.103651	0.00951638	-.325**	0.237203	.370**	-.277*	0.194198	0.0554477	0.203364	.441**	0.0643213	-0.116424	-0.0254834	0.131438	1	.993**	-0.2239	0.14437	-0.0799443	0.153631	-0.230757	.255*	0.202519	-0.00513849
		Establishment (two-sided)	0.372859	0.609452	0.418854	0.940992	0.0092391	0.0612268	0.00287044	0.027833	0.127236	0.666016	0.109914	0.000297254	0.616491	0.363521	0.84285	0.304502		1.39564e-58	0.0777263	0.258948	0.533396	0.229309	0.068829	0.043844	0.111431	0.968118
		N	63	63	63	63	63	63	63	63	63	63	63	63	63	63	63	63	63	63	63	63	63	63	63	63	63	63
	CAR at the start of physiotherapy	Correlation coefficient significance	0.116858	0.0629639	0.0913657	0.027295	-.336**	0.216832	.374**	-.285*	0.188381	-0.0279372	0.188699	.444**	0.0814417	-0.076755	-0.0152027	0.132639	.993**	1	-0.22862	0.14274	-0.0728222	0.140249	-0.23082	0.227749	0.196328	-0.0148553
		Establishment (two-sided)	0.361721	0.623964	0.476364	0.831835	0.00718316	0.0878293	0.00254344	0.0237791	0.139258	0.827938	0.138581	0.000270147	0.525732	0.549902	0.905863	0.300066	1.39564e-58		0.0715093	0.26442	0.570587	0.272935	0.0687504	0.0726263	0.123037	0.908005
		N	63	63	63	63	63	63	63	63	63	63	63	63	63	63	63	63	63	63	63	63	63	63	63	63	63	63
	PLT at the start of physiotherapy	Correlation coefficient significance	0.115953	0.202148	-0.243961	0.0916115	.421**	-0.247731	-.268*	0.242881	-0.0491606	0.134392	-0.0827251	-.387**	-0.0949556	0.00970245	0.0127062	-0.0610949	-0.2239	-0.22862	1	-0.106878	-0.0384615	-0.241937	-0.0212057	-0.0166394	-.336**	0.0339781
		establishment (two-sided)	0.365477	0.112101	0.0540009	0.475174	0.000588125	0.0502816	0.0335408	0.0551067	0.702003	0.293664	0.519207	0.00170365	0.459136	0.93984	0.921268	0.634317	0.0777263	0.0715093		0.404438	0.764729	0.0560888	0.868973	0.897013	0.00703219	0.791496
		N	63	63	63	63	63	63	63	63	63	63	63	63	63	63	63	63	63	63	63	63	63	63	63	63	63	63
	AST at the start of physiotherapy	Correlation coefficient significance	-0.150263	-0.0736136	0.0453168	-0.211652	-.256*	-0.0739624	0.17114	-0.102179	0.175292	0.063649	0.0599962	0.00478021	0.0805376	0.142056	0.151489	0.12737	0.14437	0.14274	-0.106878	1	.755**	-0.131855	-0.0823557	0.0508109	0.0481947	-0.161961
		Establishment (two-sided)	0.239804	0.566395	0.724336	0.0958683	0.0425794	0.564552	0.179889	0.425529	0.169397	0.620187	0.640436	0.97034	0.530353	0.26674	0.235944	0.319843	0.258948	0.26442	0.404438		8.54507e-13	0.302958	0.521081	0.692489	0.707592	0.204737
		N	63	63	63	63	63	63	63	63	63	63	63	63	63	63	63	63	63	63	63	63	63	63	63	63	63	63
	ALT at the start of physiotherapy	Correlation coefficient significance	-0.0562238	-0.132115	-0.212778	-0.176314	-.409**	-0.237448	0.128941	-0.0374189	0.235571	-0.0508815	0.0500156	-0.196801	0.0730712	0.153486	0.140633	0.082286	-0.0799443	-0.0728222	-0.0384615	.755**	1	-.427**	0.182133	-0.0639348	-.255*	-0.0247349
		Establishment (two-sided)	0.661624	0.301996	0.0940738	0.166884	0.000881439	0.0609523	0.313861	0.770931	0.0630846	0.692083	0.697068	0.122118	0.569267	0.229753	0.27161	0.521435	0.533396	0.570587	0.764729	8.54507e-13		0.000481045	0.153101	0.618615	0.0435423	0.847409
		N	63	63	63	63	63	63	63	63	63	63	63	63	63	63	63	63	63	63	63	63	63	63	63	63	63	63
	MELD	Correlation coefficient significance	0.00264037	-0.0257613	.462**	-0.0496623	0.1408	0.245466	0.0347423	-0.0592318	-0.114537	0.178185	0.103115	.339**	-0.0848162	-0.184702	-0.0405088	0.0423678	0.153631	0.140249	-0.241937	-0.131855	-.427**	1	-0.222464	0.0438722	0.215433	0.181321
		Establishment (two-sided)	0.983614	0.841158	0.000136774	0.699106	0.271035	0.0524904	0.786916	0.644706	0.371402	0.162356	0.421275	0.00650691	0.508664	0.147291	0.752595	0.741628	0.229309	0.272935	0.0560888	0.302958	0.000481045		0.0797007	0.732791	0.0899463	0.154971
		N	63	63	63	63	63	63	63	63	63	63	63	63	63	63	63	63	63	63	63	63	63	63	63	63	63	63
	Presence or absence of rejection	Correlation coefficient significance	.365**	0.157949	-0.0552343	-.313*	0.160097	0.0898231	-0.104943	0.137917	0.0637233	-0.148335	-0.222063	-0.0436703	0.0449218	0.104757	-0.180229	-0.0361731	-0.230757	-0.23082	-0.0212057	-0.0823557	0.182133	-0.222464	1	-0.0780076	-0.238416	0.219597
		Establishment (two-sided)	0.00325495	0.216326	0.667226	0.0123724	0.210064	0.483872	0.413048	0.28107	0.619778	0.245957	0.0802591	0.733974	0.726645	0.413882	0.157513	0.778359	0.068829	0.0687504	0.868973	0.521081	0.153101	0.0797007		0.54339	0.0598759	0.0837611
		N	63	63	63	63	63	63	63	63	63	63	63	63	63	63	63	63	63	63	63	63	63	63	63	63	63	63
	Postoperative complications	Correlation coefficient significance	-0.121059	0.131427	0.0757529	0.194626	-.265*	0.205827	0.166491	-0.129836	0.0524076	0.127087	0.0271517	-0.15943	-0.154187	-0.165479	0.107202	-0.0709337	.255*	0.227749	-0.0166394	0.0508109	-0.0639348	0.0438722	-0.0780076	1	0.0981575	0.178699
		Establishment (two-sided)	0.344601	0.304543	0.555138	0.126384	0.0356833	0.105583	0.192185	0.310484	0.68333	0.320926	0.832705	0.211996	0.227608	0.194939	0.403007	0.580646	0.043844	0.0726263	0.897013	0.692489	0.618615	0.732791	0.54339		0.444063	0.161128
		N	63	63	63	63	63	63	63	63	63	63	63	63	63	63	63	63	63	63	63	63	63	63	63	63	63	63
	Underlying disease	Correlation coefficient significance	-.254*	0.0209209	.474**	0.0151835	0.0223651	0.142768	0.111128	-0.0986445	0.00520891	0.0872145	-0.0169537	.291*	-0.0830031	0.0187317	0.0895198	0.17754	0.202519	0.196328	-.336**	0.0481947	-.255*	0.215433	-0.238416	0.0981575	1	-0.00356968
		Establishment (two-sided)	0.0446342	0.870718	8.67855e-05	0.905981	0.861878	0.264325	0.3859	0.441795	0.967681	0.496708	0.895078	0.0207091	0.5178	0.884147	0.485355	0.163907	0.111431	0.123037	0.00703219	0.707592	0.0435423	0.0899463	0.0598759	0.444063		0.977849
		N	63	63	63	63	63	63	63	63	63	63	63	63	63	63	63	63	63	63	63	63	63	63	63	63	63	63
	GRWR	Correlation coefficient significance	0.153765	-0.0549839	.254*	-0.148269	-0.0333114	0.150878	0.132821	-0.16604	-0.0182778	0.107166	-.259*	0.0208846	-0.178717	-0.0820505	0.218059	0.119171	-0.00513849	-0.0148553	0.0339781	-0.161961	-0.0247349	0.181321	0.219597	0.178699	-0.00356968	1
		Establishment (two-sided)	0.228899	0.668647	0.0441555	0.246168	0.795498	0.237861	0.299397	0.19341	0.886936	0.403166	0.0406562	0.87094	0.161086	0.522632	0.086005	0.352231	0.968118	0.908005	0.791496	0.204737	0.847409	0.154971	0.0837611	0.161128	0.977849
		N	63	63	63	63	63	63	63	63	63	63	63	63	63	63	63	63	63	63	63	63	63	63	63	63	63	63
* The correlation coefficient is significant at the 1% level (two-tailed)
** The correlation coefficient is significant at the 1% level (one-tailed)
